# Supplementary material for: A Bioinspired Peptide in TIR Protein as Recognition Molecule on Electrochemical Biosensors for the Detection of E. coli O157:H7 in an Aqueous Matrix
Source: Molecules. 2021 Apr 28;26(9):2559. doi: 10.3390/molecules26092559 (PMC8124904; doi:10.3390/molecules26092559)
Supplement: Supplementary file 1 [file molecules-26-02559-s001.zip]

Archive with 1 entries (1 files):
- molecules-1145482-supplementary.pdf
